# Supplementary material for: Comparison of cysteine content in whole proteomes across the three domains of life
Source: PLoS One. 2023 Nov 13;18(11):e0294268. doi: 10.1371/journal.pone.0294268 (PMC10642813; doi:10.1371/journal.pone.0294268)
Supplement: S1 Datasheet — (XLSX) [file pone.0294268.s001.xlsx]

## Sheet: Hoja1
Organism	Abrev		Archaea	7
UP000007062 7165 ANOGA Anopheles gambiae	Anogam		Bacteria	23
UP000000798 224324 AQUAE Aquifex aeolicus	Aquaeo		Eukaryota	48
UP000006548 3702 ARATH Arabidopsis thaliana	Aratha		Total	78
UP000001570 224308 BACSU Bacillus subtilis	Bacsub
UP000001414 226186 BACTN Bacteroides thetaiotaomicron	Bacthe
UP000007241 684364 BATDJ Batrachochytrium dendrobatidis	Batden
UP000009136 9913 BOVIN Bos taurus	Bostau
UP000002526 224911 BRADU Bradyrhizobium diazoefficiens	Bradia
UP000001554 7739 BRAFL Branchiostoma floridae	Braflo
UP000001940 6239 CAEEL Caenorhabditis elegans	Caeele
UP000000559 237561 CANAL Candida albicans	Canalb
UP000002254 9615 CANLF Canis lupus	Canlup
UP000000431 272561 CHLTR Chlamydia trachomatis	Chltra
UP000006906 3055 CHLRE Chlamydomonas reinhardtii	Chlrei
UP000002008 324602 CHLAA Chloroflexus aurantiacus	Chlaur
UP000008144 7719 CIOIN Ciona intestinalis	Cioint
UP000002149 214684 CRYNJ Cryptococcus neoformans	Cryneo
UP000000437 7955 DANRE Danio rerio	Danrer
UP000002524 243230 DEIRA Deinococcus radiodurans	Deirad
UP000007719 515635 DICTD Dictyoglomus turgidum	Dictur
UP000002195 44689 DICDI Dictyostelium discoideum	Dicdis
UP000000803 7227 DROME Drosophila melanogaster	Dromel
UP000000625 83333 ECOLI Escherichia coli	Esccol
UP000002521 190304 FUSNN Fusobacterium nucleatum	Fusnuc
UP000000539 9031 CHICK Gallus gallus	Galgal
UP000000577 243231 GEOSL Geobacter sulfurreducens	Geosul
UP000001548 184922 GIAIC Giardia intestinalis	Giaint
UP000000557 251221 GLOVI Gloeobacter violaceus	Glovio
UP000001519 9595 GORGO Gorilla gorilla	Gorgor
UP000000554 64091 HALSA Halobacterium salinarum	Halsal
UP000000429 85962 HELPY Helicobacter pylori	Helpyl
UP000015101 6412 HELRO Helobdella robusta	Helrob
UP000005640 9606 HUMAN Homo sapiens	Homsap
UP000001555 6945 IXOSC Ixodes scapularis	Ixosca
UP000001686 374847 KORCO Korarchaeum cryptofilum	Korcry
UP000000542 5664 LEIMA Leishmania major	Leimaj
UP000018468 7918 LEPOC Lepisosteus oculatus	Lepocu
UP000001408 189518 LEPIN Leptospira interrogans	Lepint
UP000000805 243232 METJA Methanocaldococcus jannaschii	Metjan
UP000002487 188937 METAC Methanosarcina acetivorans	Metace
UP000002280 13616 MONDO Monodelphis domestica	Mondom
UP000001357 81824 MONBE Monosiga brevicollis	Monbre
UP000000589 10090 MOUSE Mus musculus	Musmus
UP000001584 83332 MYCTU Mycobacterium tuberculosis	Myctub
UP000000807 243273 MYCGE Mycoplasma genitalium	Mycgen
UP000000425 122586 NEIMB Neisseria meningitidis	Neimen
UP000001593 45351 NEMVE Nematostella vectensis	Nemvec
UP000002530 330879 ASPFU Neosartorya fumigata	Neofum
UP000001805 367110 NEUCR Neurospora crassa	Neucra
UP000000792 436308 NITMS Nitrosopumilus maritimus	Nitmar
UP000059680 39947 ORYSJ Oryza sativa	Orysat
UP000001038 8090 ORYLA Oryzias latipes	Orylat
UP000002277 9598 PANTR Pan troglodytes	Pantro
UP000000600 5888 PARTE Paramecium tetraurelia	Partet
UP000001055 321614 PHANO Phaeosphaeria nodorum	Phanod
UP000006727 3218 PHYPA Physcomitrella patens	Phypat
UP000005238 164328 PHYRM Phytophthora ramorum	Phyram
UP000001450 36329 PLAF7 Plasmodium falciparum	Plafal
UP000002438 208964 PSEAE Pseudomonas aeruginosa	Pseaer
UP000008783 418459 PUCGT Puccinia graminis	Pucgra
UP000002494 10116 RAT Rattus norvegicus	Ratnor
UP000001025 243090 RHOBA Rhodopirellula baltica	Rhobal
UP000002311 559292 YEAST Saccharomyces cerevisiae	Saccer
UP000002485 284812 SCHPO Schizosaccharomyces pombe	Schpom
UP000001312 665079 SCLS1 Sclerotinia sclerotiorum	Sclscl
UP000001973 100226 STRCO Streptomyces coelicolor	Strcoe
UP000001974 273057 SULSO Saccharolobus solfataricus	Sacsol
UP000001425 1111708 SYNY3 Synechocystis sp.	Synsp
UP000001449 35128 THAPS Thalassiosira pseudonana	Thapse
UP000000536 69014 THEKO Thermococcus kodakarensis	Thekod
UP000000718 289376 THEYD Thermodesulfovibrio yellowstonii	Theyel
UP000008183 243274 THEMA Thermotoga maritima	Themar
UP000007266 7070 TRICA Tribolium castaneum	Tricas
UP000001542 5722 TRIVA Trichomonas vaginalis	Trivag
UP000000561 237631 USTMA Ustilago maydis	UstMay
UP000008143 8364 XENTR Xenopus tropicalis	Xentro
UP000001300 284591 YARLI Yarrowia lipolytica	Yarlip
UP000007305 4577 MAIZE Zea mays	Zeamay
