# Supplementary material for: Comparison of cysteine content in whole proteomes across the three domains of life
Source: PLoS One. 2023 Nov 13;18(11):e0294268. doi: 10.1371/journal.pone.0294268 (PMC10642813; doi:10.1371/journal.pone.0294268)
Supplement: S2 Datasheet — (XLSX) [file pone.0294268.s002.xlsx]

## Sheet: Archaea
Organism	Thekod	Nitmar	Korcry	Metace	Metjan	Sacsol	Halsal	Values	Minimum	Perc 25%	Median	Perc 75%	Maximum	Range	Perc 5%	Perc 95%
Cys %	0.531458	0.954783	0.845051	0.954783	1.28996	0.618086	0.749162	7	0.53	0.62	0.85	0.95	1.29	0.76	0.53	1.29

## Sheet: Bacteria
Organism	Aquaeo	Bacsub	Bacthe	Bradia	Chlaur	Chltra	Deirad	Dictur	Esccol	Fusnuc	Geosul	Glovio	Helpyl	Lepint	Mycgen	Myctub	Neimen	Pseaer	Rhobal	Strcoe	Synsp	Themar	Theyel	Values	Minimum	Perc 25%	Median	Perc 75%	Maximum	Range	Perc 5%	Perc 95%
Cys %	0.792659	0.787074	1.22011	0.91948	0.818024	1.62605	0.667615	0.691987	1.16194	0.773062	1.245	1.0239	1.09802	0.879675	0.824556	0.887704	1.05288	1.00252	1.26677	0.77817	1.01431	0.708475	1.10778	23	0.67	0.79	0.91	1.1	1.27	0.6	0.67	1.27

## Sheet: Eukaryota
Organism	Homsap	Danrer	Musmus	Ratnor	Xentro	Canlup	Pantro	Zeamay	Gorgor	Bostau	Mondom	Orylat	Phypat	Aratha	Trivag	Partet	Orysat	Galgal	Dromeg	Caeele	Braflo	Chlrei	Lepocu	Tricas	Helrob	Nemvec	Anogam	Phyram	Pucgram	Phanod	Dicdis	Ixosca	Cioint	Sclscl	Thapse	Neucra	Monbre	Neofum	Leimaj	Batden	UstMay	Plafal	Cryneo	Yarlip	Giaint	Canalb	Sacser	Schpom	Values
Cys %	2.15563	2.11566	2.22115	2.2039	2.14344	2.16555	2.21473	1.8532	2.21493	2.22845	2.22044	2.24915	1.79609	1.84708	1.59428	1.82323	1.92677	2.25455	1.91718	1.95218	2.49892	1.32098	2.31759	2.09598	2.3207	2.43258	1.83468	1.56007	1.32649	1.27798	1.42337	2.31079	2.32581	1.205	1.6178	1.1119	1.81921	1.28077	1.89214	1.47758	1.06796	1.76538	1.02392	1.20707	2.48652	1.06725	1.26915	1.46722	48
[truncated: 8 more columns]
